# Supplementary material for: Multifactor Analysis of a Genome-Wide Selection System in Brassica napus L
Source: Plants (Basel). 2025 Jul 8;14(14):2095. doi: 10.3390/plants14142095 (PMC12300503; doi:10.3390/plants14142095)
Supplement: Supplementary file 1 [file plants-14-02095-s001.zip]

Archive with 2 entries (2 files):
- plants-3623413-supplementary figure S1.pdf
- plants-3623413-supplementary.xlsx
