# Supplementary material for: Multifactor Analysis of a Genome-Wide Selection System in Brassica napus L
Source: Plants (Basel). 2025 Jul 8;14(14):2095. doi: 10.3390/plants14142095 (PMC12300503; doi:10.3390/plants14142095)
Supplement: Supplementary file 1 [file plants-14-02095-s001.zip › plants-3623413-supplementary.xlsx]

## Sheet: Table S1
The detail information of the accessions in 60 K population
ID	Name of accession	Q1	Q2
B1	Ganyou 5	1	0
B2	Nonglin 42	0.99	0.01
B3	Kelina	0.999	0.001
B4	Haiyou 6	0.874	0.126
B5	Yan 81-2	0.875	0.125
B6	28887	0.921	0.079
B7	Qianyou 4	0.959	0.041
B8	Qianyou 331	1	0
B9	Enyou 73-1-2	0.92	0.08
B10	Niuerduo	0.596	0.404
B11	880101	0.851	0.149
B12	SWU40	1	0
B13	SWU42	0.926	0.074
B14	SWU43	0.938	0.062
B15	SWU44	0.857	0.143
B16	SWU45	1	0
B17	SWU46	0.999	0.001
B18	SWU47	0.987	0.013
B19	SWU48	0.947	0.053
B20	SWU52	0.847	0.153
B21	SWU53	0.654	0.346
B22	SWU56	0.858	0.142
B23	SWU59	0.803	0.197
B24	SWU65	0.998	0.002
B25	SWU82	0.905	0.095
B26	SWU83	0.902	0.098
B27	SWU92	0.937	0.063
B28	SWU101	0.994	0.006
B29	SWU106	1	0
B30	SWU108	0.889	0.111
B31	Chuanyou 20	0.994	0.006
B32	Chuanyou 18	0.93	0.07
B33	CY12NY-7	0.701	0.299
B34	CY12Q95406	0.675	0.325
B35	CY12Q8-7	0.791	0.209
B36	CY12QSZ06	0.859	0.141
B37	CY12QCWH-1	0.876	0.124
B38	CY12Q95108	0.887	0.113
B39	CY12Q21535-N3	0.803	0.197
B40	CY12PXW-4	0.844	0.156
B41	CY12PXW-6	0.77	0.23
B42	CY12PXW-9	0.884	0.116
B43	CY13PXW-17	0.738	0.262
B44	CY14PXW-18	0.846	0.154
B45	CY15PXW-31	0.823	0.177
B46	CY16PXW-35	0.595	0.405
B47	CY17PXW-58	0.616	0.384
B48	CY18PXW-62	0.924	0.076
B49	CY19PXW-65	0.591	0.409
B50	CY20PXW-66	0.925	0.075
B51	CY21PXW-84	0.973	0.027
B52	CY12GJ-1	0.749	0.251
B53	Wx1025	0.979	0.021
B54	Wx10213	0.99	0.01
B55	Wx10296	0.702	0.298
B56	Wx10315	0.89	0.11
B57	10-1043	0.963	0.037
B58	10-1047	0.915	0.085
B59	10-1061	0.91	0.09
B60	10-1070	0.728	0.272
B61	10-804	0.702	0.298
B62	10-1358	0.713	0.287
B63	1472	0.639	0.361
B64	Xiangyou 13	0.929	0.071
B65	Xiangyou 15	0.922	0.078
B66	Xiangyou 11	0.921	0.079
B67	740	0.923	0.077
B68	631	0.793	0.207
B69	613	0.971	0.029
B70	783	0.822	0.178
B71	782	0.736	0.264
B72	YB3	0.876	0.124
B73	1360	1	0
B74	563	0.978	0.022
B75	WX10329	0.907	0.093
B76	Santana	0.937	0.063
B77	1281	0.967	0.033
B78	509	0.701	0.299
B79	1368	0.996	0.004
B80	1322	0.817	0.183
B81	1252	0.972	0.028
B82	1321	0.999	0.001
B83	7022	0.69	0.31
B84	7094	0.73	0.27
B85	7016	0.666	0.334
B86	9F087	0.9	0.1
B87	97096	0.947	0.053
B88	97097	0.683	0.317
B89	7189	0.955	0.045
B90	7191	0.993	0.007
B91	7037	0.641	0.359
B92	RQ011	0.824	0.176
B93	RR009	0.663	0.337
B94	RR002	0.625	0.375
B95	97177	0.896	0.104
B96	96021	0.434	0.566
B97	96063	0.672	0.328
B98	1111	0.698	0.302
B99	1570	0.917	0.083
B100	9bao22	0.786	0.214
B101	1188	0.934	0.066
B102	2354	0.886	0.114
B103	2359	0.78	0.22
B104	2365	0.634	0.366
B105	93205	1	0
B106	93210	0.536	0.464
B107	Nca	0.999	0.001
B108	Zhongshuang 4	0.86	0.14
B109	Zhongshuang 9	1	0
B110	Zhongshuang 11	1	0
B111	2011-6200	0.565	0.435
B112	2011-6308	0.238	0.762
B113	2011-7103	0.898	0.102
B114	2012-11526	0.728	0.272
B115	2012-3448	0.483	0.517
B116	2012-3546	0.504	0.496
B117	2012-4531	0.559	0.441
B118	2012-5086	0.818	0.182
B119	2012-5113	0.649	0.351
B120	2012-8327	0.705	0.295
B121	2012-8355	0.689	0.311
B122	2012-8380	0.745	0.255
B123	2012-8998	0.776	0.224
B124	2012-9323	0.588	0.412
B125	2012-9354	0.671	0.329
B126	2012-9380	0.591	0.409
B127	2012-9478	0.531	0.469
B128	2012-9542	0.709	0.291
B129	2012-K8053	0.543	0.457
B130	R2	0.664	0.336
B131	Xiwang 106	0.931	0.069
B132	Yangguang 198	0.918	0.082
B133	Yangguang 2009	0.949	0.051
B134	Zhongshuang 10	0.823	0.177
B135	Zhongshuang 12	0.906	0.094
B136	Zhongshuang 4Q	0.963	0.037
B137	Zhongshuang 6	0.918	0.082
B138	Zhongshuang 7	0.786	0.214
B139	Zhongyou 589	0.898	0.102
B140	Zhongyou 821Q	0.84	0.16
B141	Huayou 2	0.997	0.003
B142	Major	0.768	0.232
B143	Huashuang 2	0.813	0.187
B144	Aurora	0.645	0.355
B145	Huayou 13	1	0
B146	Rucabo	0.438	0.562
B147	Huayou 3	1	0
B148	Huayou 14	0.985	0.015
B149	Ningyou 1	1	0
B150	Ceres	0.458	0.542
B151	11-9-700	1	0
B152	11-9-701	0.825	0.175
B153	11-9-702	1	0
B154	11-9-703	0.877	0.123
B155	11-9-704	0.907	0.093
B156	11-9-705	0.571	0.429
B157	11-9-706	0.97	0.03
B158	11-9-707	0.925	0.075
B159	11-P63-5yu7	0.909	0.091
B160	11-P63-8yu32	0.634	0.366
B161	11-P63-3yu3	0.731	0.269
B162	11-P67	0.768	0.232
B163	09-P64-1	0.691	0.309
B164	10-chong 23	0.817	0.183
B165	10-chong 24	0.752	0.248
B166	10-chong 25	0.794	0.206
B167	10-chong 29	0.756	0.244
B168	10-chong 32	0.563	0.437
B169	10-chong 33	0.78	0.22
B170	10-chong 34	0.862	0.138
B171	10-jiangpeng 2	0.78	0.22
B172	10-jiangpeng 3	0.745	0.255
B173	11-yu7-103	0.749	0.251
B174	11-yu7-117	0.9	0.1
B175	11-yu7-125	0.907	0.093
B176	11-P74-8 male	0.771	0.229
B177	11-P74-13 male	0.95	0.05
B178	7-7766-74	0.856	0.144
B179	P18male	0.889	0.111
B180	64peng-10	0.605	0.395
B181	Shengguang 77	0.941	0.059
B182	Jiayu 17	0.779	0.221
B183	Jiayu 25	0.683	0.317
B184	Jiayu 16	0.733	0.267
B185	Jiayu 31	0.534	0.466
B186	Huashuang 5	0.923	0.077
B187	Huashuang 4	0.914	0.086
B188	Jia 972	0.913	0.087
B189	Huashuang 128	0.898	0.102
B190	Jia 904	0.726	0.274
B191	Jia 908	0.794	0.206
B192	Jia PF190	0.643	0.357
B193	Jia 915	0.87	0.13
B194	Jia 922	0.829	0.171
B195	Jia 951	0.755	0.245
B196	Jia 917	0.713	0.287
B197	Jia 923	0.95	0.05
B198	Jia 931	0.955	0.045
B199	Jiayu 05	0.681	0.319
B200	Jia 963	0.47	0.53
B201	Huyou 17	0.887	0.113
B202	Huyou 15	0.988	0.012
B203	Huyou 12	0.487	0.513
B204	Ningyou 18	0.75	0.25
B205	Ningyou 16	0.661	0.339
B206	Ningyou 14	0.684	0.316
B207	Ningyou 12	0.861	0.139
B208	Shijiali	0.727	0.273
B209	Shilifeng	0.747	0.253
B210	Yangyou 6	0.682	0.318
B211	Yangyou 5	0.722	0.278
B212	Zhenyou 3	0.719	0.281
B213	Hongyou 3	0.705	0.295
B214	Suyou 1	0.737	0.263
B215	Zheyou 18	0.904	0.096
B216	Zheshuang 72	0.724	0.276
B217	Zheshuang 8	0.858	0.142
B218	Zheyou 758	0.803	0.197
B219	Huyou 14	0.805	0.195
B220	Huyou 18	0.711	0.289
B221	Huyou 19	0.733	0.267
B222	Zheyou 19	0.716	0.284
B223	Zheyou 21	0.86	0.14
B224	Zheshuang 6	0.833	0.167
B225	Wanyou 15	0.821	0.179
B226	Wanyou 16	0.575	0.425
B227	Wanyou 20	0.84	0.16
B228	Wanyou 29	0.821	0.179
B236	AGREV012	0.103	0.897
B237	AGREV019	0.166	0.834
B238	AGREV021	0.053	0.947
B239	Topas	0.065	0.935
B240	cyclon	0.167	0.833
B241	Weijie	0.002	0.998
B242	Sida	0	1
B243	Zhizun	0.695	0.305
B244	Haishen	0	1
B245	D2	0.095	0.905
B246	D3	0.051	0.949
B247	Qu	0.154	0.846
B248	11-985	0.001	0.999
B249	11-504	0.535	0.465
B250	11-997	0.064	0.936
B251	11-540	0.008	0.992
B252	11-1184	0.549	0.451
B253	10-758	0.001	0.999
B254	10-1230	0.033	0.967
B255	10-847	0.001	0.999
B256	11-1124	0.007	0.993
B257	Shan 2A	0.79	0.21
B258	Shan 2B	0.896	0.104
B259	Ken C1	0.682	0.318
B260	P113	0.731	0.269
B261	P158	0.46	0.54
B262	P310	0.679	0.321
B263	P312	0.365	0.635
B264	P668	0.55	0.45
B265	P685	0.67	0.33
B266	A117	0.552	0.448
B268	B250	0.658	0.342
B269	B265	0.652	0.348
B270	A109	0.648	0.352
B271	B285	0.418	0.582
B272	C052	0.669	0.331
B273	GY270	0.716	0.284
B274	GY282	0.675	0.325
B275	GY284	0.619	0.381
B276	B262	0.61	0.39
B277	A82	0.607	0.393
B278	A98	0.576	0.424
B279	B414	1	0
B280	B308	0.367	0.633
B281	A97	0.37	0.63
B282	A148	0.837	0.163
B283	B431	0.064	0.936
B284	08-P35	0.556	0.444
B285	08-P36	0.326	0.674
B286	09-P32	0.256	0.744
B287	09-P36	0.431	0.569
B288	09-P37	0.566	0.434
B289	10-P10	0.574	0.426
B290	10-P29	0.464	0.536
B291	11-P30	0.736	0.264
B292	12-P24	0.389	0.611
B293	12-P25	0.855	0.145
B295	Not clear	0.163	0.837
B296	03Ⅰ32B	0.219	0.781
B297	964	0.022	0.978
B298	DDI	0.532	0.468
B299	Gl302-1	0.23	0.77
B300	Not clear	0.458	0.542
B301	Longyou 2	0.126	0.874
B302	03Ⅱ4B	0.002	0.998
B303	03LF1	0.159	0.841
B304	9852	0.251	0.749
B305	9801C	0.002	0.998
B306	986	0.172	0.828
B307	876	0.006	0.994
B308	Wu 164	0.046	0.954
B309	Longyou 4	0.028	0.972
B310	9889	0.069	0.931
B311	06H7	0.472	0.528
B312	Tianyou 4	0.232	0.768
B313	Hubei white flower	0.982	0.018
B314	Nanchuan silique	0.929	0.071
B315	IMC103	0.067	0.933
B316	Oscar	0.57	0.43
B317	Sophia	0.063	0.937
B318	Campina	0	1
B319	Conny	0.003	0.997
B320	Wesreo	0.167	0.833
B321	Wase Chousen	0.864	0.136
B322	Gogatsuna	0.702	0.298
B323	Nakaee Chousen	0.689	0.311
B324	Cat.No.117	0.938	0.062
B325	90750	0.167	0.833
B326	Nonglin 43	0.804	0.196
B327	Tibet rape	0.992	0.008
B328	Youyan 2	0.713	0.287
B329	Aijiazao	0.716	0.284
B330	SWU41	0.69	0.31
B331	SWU49	0.591	0.409
B332	SWU54	0.696	0.304
B333	SWU57	0.838	0.162
B334	SWU60	0.543	0.457
B335	SWU61	0.078	0.922
B336	SWU62	0	1
B337	SWU63	0.892	0.108
B338	SWU64	0.717	0.283
B339	SWU66	0.702	0.298
B340	SWU67	1	0
B341	SWU68	0.946	0.054
B342	SWU69	0.875	0.125
B343	SWU70	0.912	0.088
B344	SWU71	0.575	0.425
B345	SWU74	0.954	0.046
B346	SWU75	0.985	0.015
B347	SWU76	0.907	0.093
B348	SWU77	0.881	0.119
B349	SWU80	0.883	0.117
B350	SWU81	0.993	0.007
B351	SWU84	0.978	0.022
B352	SWU85	0.915	0.085
B353	Not clear	0.878	0.122
B354	SWU88	0.804	0.196
B355	SWU89	0.87	0.13
B356	SWU90	0.968	0.032
B357	SWU93	0.963	0.037
B358	SWU94	0.912	0.088
B359	SWU95	0.603	0.397
B360	SWU96	0.996	0.004
B361	SWU99	0.808	0.192
B362	SWU100	1	0
B363	SWU102	0.834	0.166
B364	SWU103	0.941	0.059
B365	SWU104	0.886	0.114
B366	SWU105	0.999	0.001
B367	SWU107	0.863	0.137
B368	SWU110	0.722	0.278
B369	SWU111	0.991	0.009
B370	SWU112	1	0
B371	SWU113	0.994	0.006
B372	SWU114	0.864	0.136
B373	Zhongshuang 10	0.867	0.133
B374	Zhongshuang 6	0.949	0.051
B375	Zhongshuang 7	0.939	0.061
B376	Zhongshuang 12	0.947	0.053
B377	Zhongyou 589	0.838	0.162
B378	Fuyou 4	0.619	0.381
B379	Zhen 3736	0.809	0.191
B380	Zhen 2609	0.794	0.206
B381	HX0352	0.856	0.144
B383	Huyou 21	0.688	0.312
B384	Zheshuang 3	0.635	0.365
B385	Zheyou 21	0.837	0.163
B386	Wanyou 20	0.731	0.269
B387	Wanyou 12	0.823	0.177
B388	Wanyou 7	0.687	0.313
B389	Hongyou 3	0.806	0.194
B390	Zhenyou 5	0.728	0.272
B391	Yangyou 4	0.738	0.262
B392	Huyou 15	0.802	0.198
B393	Huyou 16	0.677	0.323
B394	Huyou 17	0.636	0.364
B395	Huyou 18	0.69	0.31
B396	Zheshuang 72	0.912	0.088
B397	Zheshuang 8	0.786	0.214
B398	Zheyou 50	0.598	0.402
B399	Suyou 1	1	0
B400	Zhongshuang 4	0.938	0.062
B401	Zhongshuang 11	0.892	0.108
B402	Yangguang 198	0.764	0.236
B403	Huahang 901	0.916	0.084
B404	Yang J6711	0.781	0.219
B405	Yan 6055	0.783	0.217
B406	Yangjian 8	0.728	0.272
B407	Xiwang 106	0.781	0.219
B408	Zheyou 17	0.904	0.096
B409	Zhongshuang 5	0.996	0.004
B410	Zhongyou 821	0.941	0.059
B411	Qinyou 1	0.669	0.331
B412	Weilong 88	0.61	0.39
B413	Yanyou 2	0.687	0.313
B414	Qinyou 5	0.582	0.418
B415	Suyou 4	0.818	0.182
B416	Fengyou 9	0.606	0.394
B417	G68—12	0.89	0.11
B418	Monty	0.496	0.504
B419	Oscar	0.587	0.413
B420	Ningyou 12	0.836	0.164
B421	Ningyou 14	0.801	0.199
B422	Shilifeng	0.725	0.275
B423	Ningyou 18	0.712	0.288
B424	Ningyou 10	0.956	0.044
B425	Helios	0.738	0.262
B426	Hector	0.587	0.413
B427	Mian 96—203（09）	1	0
B428	Qing 662A	0.968	0.032
B429	699	0.762	0.238
B430	C 2	0.758	0.242
B431	Zhongshuang 2	0.743	0.257
B432	Zhongshuang 9	0.723	0.277
B433	WH-12	1	0
B434	WH-15	0.397	0.603
B435	WH-17	0.653	0.347
B436	WH-19	0.863	0.137
B437	WH-20	0.952	0.048
B438	WH-23	0.818	0.182
B439	WH-24	0.727	0.273
B440	WH-25	0.868	0.132
B441	WH-26	0.957	0.043
B442	WH-27	0.869	0.131
B443	WH-28	0.75	0.25
B444	WH-29	0.689	0.311
B445	WH-30	0.523	0.477
B446	WH-31	1	0
B447	WH-33	0.947	0.053
B448	WH-37	0.466	0.534
B449	WH-38	0.44	0.56
B450	WH-41	0.334	0.666
B451	WH-42	0.353	0.647
B452	WH-43	0.474	0.526
B453	WH-45	0.168	0.832
B454	WH-49	0.52	0.48
B455	WH-50	0.357	0.643
B456	WH-55	0.169	0.831
B457	WH-56	0.039	0.961
B458	WH-57	0.51	0.49
B459	WH-58	0.58	0.42
B460	WH-59	0.684	0.316
B461	WH-60	0.264	0.736
B462	WH-61	0.389	0.611
B463	WH-62	0.429	0.571
B464	WH-63	0.65	0.35
B465	WH-81	0.599	0.401
B466	WH-83	0.637	0.363
B467	WH-85	0.511	0.489
B468	WH-88	0.686	0.314
B469	WH-93	0.166	0.834
B470	WH-95	0.411	0.589
B471	WH-100	0.341	0.659
B472	WH-127	0.404	0.596
B473	Yuyou 1	0.842	0.158
B474	COBRA	0.371	0.629
B475	NY7	1	0
B476	Tapidor	0.371	0.629
B477	Huayou 6	0.994	0.006
B478	Huayou 12	0.544	0.456
B479	Cubs root	0.979	0.021
B480	Huayou 10	1	0
B481	Bienvenu	0.88	0.12
B482	Shengli rape	0.757	0.243
B483	ERAKE	0.341	0.659
B484	Taisetsu	0.85	0.15
B485	Cresor	0.111	0.889
B486	Daichousen	0.764	0.236
B487	Comet	0.003	0.997
B488	Niklas	0.195	0.805
B489	Askari	0.484	0.516
B490	Chuosenshu	0.692	0.308
B491	WESBROOK	0.376	0.624
B492	Suigenshu	0.626	0.374
B493	Huayou 4	0.949	0.051
B494	Shengli qinggeng	0.947	0.053
B495	Mijiao	0.805	0.195
B496	Aiji shengli	1	0
B497	Caojing shengli	0.916	0.084
B498	Huyou 3	1	0
B499	Shaoyeqing	0.754	0.246
B500	A Milk yellow flower	0.572	0.428
B501	Hujizao	1	0
B502	Caoyou 2	1	0
B503	Huyou 16	0.661	0.339
B504	Fengding 240	0.811	0.189
B505	All purple rape	0.327	0.673
B506	Big head	1	0
B507	Rongxuan	0.835	0.165
B508	Ningyou 10	0.934	0.066
B509	Ningyou 8	0.59	0.41
B510	Ningyou 6	0.611	0.389
B511	Duoyou 1	0.999	0.001
B512	Haiyou 6	0.997	0.003
B513	Haiyou 12	0.596	0.404
B514	Peixuan 170	0.922	0.078
B515	Guangde 138	1	0
B516	Guangde 8104	0.884	0.116
B517	Dangyouzao 1	0.869	0.131
B518	Guangde 761	0.983	0.017
B519	Tongling mottled leaf	0.865	0.135
B520	Chu 610	0.884	0.116
B521	Chu 107	0.665	0.335
B522	Su 84-6	0.852	0.148
B523	Wanyou zao	0.795	0.205
B524	Chuyou 11	0.908	0.092
B525	Chuyou 2	0.995	0.005
B526	Jie 65-1	0.987	0.013
B527	Shenhuang 1	0.885	0.115
B528	Zheyou 601	0.714	0.286
B529	Three high	0.848	0.152
B530	Zaofeng 1	0.973	0.027

## Sheet: Table S2
Table S2 The detail information of the accessions in WGR population
ID	Name of accession	Ecotype
R001	Ky001	Semi-Winter
R002	Ky065	Semi-Winter
R003	Ky104	Semi-Winter
R004	Ky048	Semi-Winter
R005	Wesbrook	Spring
R006	Ky010	Semi-Winter
R007	D446	Semi-Winter
R008	Niklas	Spring
R009	Ky076	Semi-Winter
R010	Zhongshuang11Y	Semi-Winter
R011	Bienvenu	Winter
R012	K279	Semi-Winter
R013	WR110-1	Semi-Winter
R014	Zhongshuang11L	Semi-Winter
R015	WR110	Semi-Winter
R016	Youyan10Xuan	Semi-Winter
R017	Nanchuan siliqua-2	Winter
R018	Ky053	Semi-Winter
R019	WR092	Spring
R020	Ky055	Semi-Winter
R021	Ky001	Semi-Winter
R022	Ky065	Semi-Winter
R023	Ky104	Semi-Winter
R024	Ky048	Semi-Winter
R025	Wesbrook	Spring
R026	Ky010	Semi-Winter
R027	D446	Semi-Winter
R028	Niklas	Spring
R029	Ky076	Semi-Winter
R030	Zhongshuang11Y	Semi-Winter
R031	Bienvenu	Winter
R032	K279	Semi-Winter
R033	WR110-1	Semi-Winter
R034	Zhongshuang11L	Semi-Winter
R035	WR110	Semi-Winter
R036	Youyan10Xuan	Semi-Winter
R037	Nanchuan siliqua-2	Winter
R038	Ky053	Semi-Winter
R039	WR092	Spring
R040	Ky055	Semi-Winter
R041	Nunsdale	Winter
R042	Allure	Winter
R043	SW Gospel	Winter
R044	SW Sinatra	Semi-Winter
R045	MOANA	Spring
R046	Musette	Winter
R047	Campari	Winter
R048	NK Passion	Winter
R049	Aragon	Winter
R050	Lion	Winter
R051	Baltia	Winter
R052	Edita	Winter
R053	Boston	Winter
R054	Lord	Winter
R055	BRISTOL	Winter
R056	Remy	Winter
R057	Palu	Winter
R058	Jantar	Winter
R059	Montego	Winter
R060	CANARD	Winter
R061	Lirabon	Winter
R062	K26-96	Winter
R063	Sonnengold	Winter
R064	Laser	Winter
R065	Rapid	Winter
R066	Baros	Winter
R067	Fortis	Winter
R068	Binera	Winter
R069	Parapluie	Winter
R070	Express 617	Winter
R071	Mansholts Hamburger	Winter
R072	Skrzeszowicki	Winter
R073	Manitoba	Winter
R074	ChuosenshuQ	Winter
R075	TaisetsuQ	Winter
R076	Samo	Winter
R077	Recital	Winter
R078	Tenor	Winter
R079	Lilian	Winter
R080	SLM 0512	Winter
R081	Jessica	Winter
R082	Licapo	Winter
R083	JANETZKIS	Winter
R084	Jet Neuf	Winter
R085	Darmor	Winter
R086	90750	Winter
R087	SWU49	Semi-Winter
R088	Yangguang198	Semi-Winter
R089	YangJ6711	Semi-Winter
R090	Zheyou17	Semi-Winter
R091	Zhongyou821	Semi-Winter
R092	Weilong88	Semi-Winter
R093	Qinyou5	Semi-Winter
R094	Fengyou9	Semi-Winter
R095	Monty	Spring
R096	Ningyou12L	Semi-Winter
R097	Shilifeng	Semi-Winter
R098	Ningyou10	Semi-Winter
R099	M114	Winter
R100	699	Semi-Winter
R101	Can2	Spring
R102	Zhongshuang9L1	Semi-Winter
R103	WH-37	Semi-Winter
R104	WH-58	Semi-Winter
R105	WH-56	Semi-Winter
R106	WH-57	Semi-Winter
R107	Huayou12	Semi-Winter
R108	Niuerduo	Semi-Winter
R109	JY-16	Semi-Winter
R110	Hubei white 1	Winter
R111	Nanchuan siliqua	Winter
R112	IMC103	Semi-Winter
R113	Oscar	Spring
R114	Campino L	Spring
R115	Conny L	Spring
R116	Wesreo L	Spring
R118	Gogatsuna	Spring
R119	Nakate Chousen L	Spring
R120	Cat.No.117	Spring
R121	Nonglin43	Winter
R122	SWU60	Semi-Winter
R123	SWU63	Semi-Winter
R124	SWU64	Semi-Winter
R125	SWU68	Semi-Winter
R126	SWU69	Semi-Winter
R127	SWU70	Semi-Winter
R128	SWU71	Semi-Winter
R129	SWU80	Semi-Winter
R130	SWU88	Semi-Winter
R131	SWU89	Semi-Winter
R132	SWU90	Semi-Winter
R134	SWU94	Semi-Winter
R135	SWU99	Semi-Winter
R136	SWU102	Semi-Winter
R137	SWU110	Semi-Winter
R138	Zhongshuang7	Semi-Winter
R139	Zhongyou589	Semi-Winter
R140	Fuyou4	Semi-Winter
R141	Huyou21	Semi-Winter
R142	Zheshuang3	Semi-Winter
R143	Zhenyou5	Semi-Winter
R144	Huyou17	Semi-Winter
R145	Zheshuang72	Semi-Winter
R146	Zheshuang8	Semi-Winter
R147	Shuyou1	Semi-Winter
R148	Zhongshuang4	Semi-Winter
R149	WR001	Semi-Winter
R150	WR009	Semi-Winter
R151	WR016	Semi-Winter
R152	Shengli rape	Winter
R153	Taisetsu	Winter
R154	cresor L	Spring
R155	Dae cho sen	Spring
R156	Chuosenshu	Winter
R157	Shaoyeqing	Semi-Winter
R158	Ningyou8	Semi-Winter
R159	Huaiyou6	Semi-Winter
R160	Guangde138	Semi-Winter
R161	Gaungde761	Semi-Winter
R162	Tonglinghuaye	Semi-Winter
R163	Qianyou4	Semi-Winter
R164	Qianyou331	Semi-Winter
R165	Xiangyou15 L	Semi-Winter
R166	2012-3546	Semi-Winter
R167	2012-K8053	Semi-Winter
R168	Huayou2	Semi-Winter
R169	Huashuang2 L	Semi-Winter
R170	Huayou13	Semi-Winter
R171	Rucabo	Spring
R172	Huayou3	Semi-Winter
R173	Huayou14	Semi-Winter
R174	64P-10	Semi-Winter
R175	JY-17	Semi-Winter
R176	Huashuang4	Semi-Winter
R177	J-917	Semi-Winter
R178	Ningyou12	Semi-Winter
R179	Shilijia	Semi-Winter
R180	Yangyou5	Semi-Winter
R181	Zheyou18	Semi-Winter
R182	Huyou14	Semi-Winter
R183	Huyou19	Semi-Winter
R184	Zheshuang6	Semi-Winter
R185	Wanyou15	Semi-Winter
R186	Wanyou16	Semi-Winter
R187	AGREV019	Spring
R188	Cyclon	Spring
R189	Sida	Spring
R190	Shan2B	Semi-Winter
R191	P310	Semi-Winter
R192	Yan81-2	Semi-Winter
R193	Enyou73-1-2	Semi-Winter
R194	SWU47	Semi-Winter
R195	SWU92	Semi-Winter
R196	SWU108	Semi-Winter
R197	CY12QCWH-1	Semi-Winter
R198	CY12GJ-1	Semi-Winter
R199	Xiangyou11	Semi-Winter
R200	2012-8380	Semi-Winter
R201	Huashuang2	Semi-Winter
R202	Ningyou1	Semi-Winter
R203	11-9-706	Semi-Winter
R204	09-P64-1	Semi-Winter
R205	J-951	Semi-Winter
R206	Yangyou6	Semi-Winter
R207	11-504	Semi-Winter
R208	A117	Semi-Winter
R209	GY284	Semi-Winter
R210	A98	Semi-Winter
R211	WR080	Semi-Winter
R212	WR092-1	Semi-Winter
R213	WR154	Semi-Winter
R214	WR206	Semi-Winter
R215	SWU82	Semi-Winter
R216	SWU106	Semi-Winter
R217	Chuanyou20	Semi-Winter
R218	CY12NY-7	Semi-Winter
R219	CY12Q95406	Semi-Winter
R220	CY21PXW-84	Semi-Winter
R221	Nca	Semi-Winter
R222	2011-7103	Semi-Winter
R226	Huyou12	Semi-Winter
R227	Weijie	Spring
R230	WH-20	Semi-Winter
R231	WH-41	Semi-Winter
R232	WH-61	Semi-Winter
R233	WH-62	Semi-Winter
R234	WH-127	Semi-Winter
R235	Tapidor	Winter
R236	Erake	Spring
R237	Comet	Spring
R238	Huayou4	Semi-Winter
R239	Caojingshengli	Semi-Winter
R240	Huyou3	Semi-Winter
R241	Y7	Winter
R242	Hujizao	Semi-Winter
R243	Huyou16	Semi-Winter
R244	Quanzi rape	Winter
R245	Dahuaqiu	Semi-Winter
R246	Rongxuan	Semi-Winter
R247	Ningyou6	Semi-Winter
R248	Wanyouzao	Semi-Winter
R249	Huaiyou12	Semi-Winter
R250	Guangde8104	Semi-Winter
R251	Chuyou1	Semi-Winter
R252	Jie65-1	Semi-Winter
R253	Sangao rape	Semi-Winter
R254	SWU254	Semi-Winter
R255	SWU255	Semi-Winter
R263	13K1545-2	Semi-Winter
R264	SWU-zao1	Semi-Winter
R265	Huayou6s	Semi-Winter
R266	Yunyou1	Semi-Winter
R267	Huayou5	Semi-Winter
R268	Yunhuayouzhaoshu1	Semi-Winter
R269	Lingyou1	Semi-Winter
R270	Zhongshuang10	Semi-Winter
R271	Zhongyou821DH	Semi-Winter
R272	HL01	Semi-Winter
R274	13L92-3	Semi-Winter
R275	13L363-1	Semi-Winter
R276	Zhongshuang9	Semi-Winter
R277	L229-2	Semi-Winter
R278	15K340	Semi-Winter
R279	Xiangyou15	Semi-Winter
R280	15KY09	Semi-Winter
R281	15KY22	Semi-Winter
R282	15KY35	Semi-Winter
R283	Hubei white 2	Semi-Winter
R284	Ganyou5	Semi-Winter
R285	88016-1	Semi-Winter
R286	88016-2	Semi-Winter
R288	D428	Semi-Winter
R289	F201	Semi-Winter
R290	F202	Semi-Winter
R292	F206	Semi-Winter
R294	F212	Semi-Winter
R295	F248	Semi-Winter
R296	F214	Semi-Winter
R297	F215	Semi-Winter
R298	F219	Semi-Winter
R299	F228	Semi-Winter
R300	F240	Semi-Winter
R301	F244	Semi-Winter
R302	F246	Semi-Winter
R303	F249	Semi-Winter
R304	F254	Semi-Winter
R305	F256	Semi-Winter
R306	F260	Semi-Winter
R307	F262	Semi-Winter
R308	F276	Semi-Winter
R309	F277	Semi-Winter
R310	F284	Semi-Winter
R311	F292	Semi-Winter
R312	F294	Semi-Winter
R313	F299	Semi-Winter
R314	F306	Semi-Winter
R315	F313	Semi-Winter
R316	F322	Semi-Winter
R318	F327	Semi-Winter
R319	F329	Semi-Winter
R320	F330	Semi-Winter
R321	F339	Semi-Winter
R322	F344	Semi-Winter
R323	F347	Semi-Winter
R324	F352	Semi-Winter
R325	F354	Semi-Winter
R326	SWU326	Semi-Winter
R327	SWU327	Semi-Winter
R328	SWU328	Semi-Winter
R329	SWU329	Semi-Winter
R330	SWU330	Semi-Winter
R331	SWU331	Semi-Winter
R332	SWU332	Semi-Winter
R333	SWU333	Semi-Winter
R334	SWU334	Semi-Winter
R335	SWU335	Semi-Winter
R336	SWU336	Semi-Winter
R337	SWU337	Semi-Winter
R338	SWU338	Semi-Winter
R339	Yuhuang2	Semi-Winter
R340	SWU340	Semi-Winter
R341	SWU341	Semi-Winter
R343	SWU343	Semi-Winter
R344	SWU344	Semi-Winter
R345	SWU345	Semi-Winter
R346	SWU346	Semi-Winter
R347	SWU347	Semi-Winter
R348	SWU348	Semi-Winter
R349	SWU349	Semi-Winter
R351	SWU351	Semi-Winter
R352	SWU352	Semi-Winter
R354	SWU354	Semi-Winter
R355	SWU355	Semi-Winter
R356	L260	Semi-Winter
R357	SWU357	Semi-Winter
R360	SWU360	Semi-Winter
R361	SWU361	Semi-Winter
R362	SWU362	Semi-Winter
R364	Y520	Semi-Winter
R366	Gaoyousuan	Semi-Winter
R367	SWU367	Semi-Winter
R368	SWU368	Semi-Winter
R369	SWU369	Semi-Winter
R370	SWU370	Semi-Winter
R372	SWU372	Semi-Winter
R374	F361	Semi-Winter
R375	F362	Semi-Winter
R377	Zhongshuang11DH	Semi-Winter
R378	Zhongshuang9L	Semi-Winter
R379	Zhongshuang9-Y	Semi-Winter
R380	WESTAR	Spring
R383	SWU383	Semi-Winter
R384	SWU384	Semi-Winter
R385	SWU385	Semi-Winter
R389	SWU389	Semi-Winter
R390	SWU390	Semi-Winter
R391	SWU391	Semi-Winter
R393	SWU393	Semi-Winter
R395	K713-5	Semi-Winter
R396	SWU396	Semi-Winter
R397	10-C29	Semi-Winter
R398	10-JP3	Semi-Winter
R402	J-972	Semi-Winter
R403	Huashuang128	Semi-Winter
R404	JPF-190P	Semi-Winter
R405	J-915	Semi-Winter
R406	Ningyou14	Semi-Winter
R407	Zhenyou3	Semi-Winter
R408	Zhizun	Semi-Winter
R409	11-1124	Spring
R410	KenC1	Semi-Winter
R411	WR011	Semi-Winter
R412	WR012	Semi-Winter
R413	WR013	Semi-Winter
R414	WR017	Semi-Winter
R415	WR035	Semi-Winter
R416	WR045	Semi-Winter
R417	WR055	Semi-Winter
R418	WR061	Semi-Winter
R419	WR075	Semi-Winter
R420	WR114F	Semi-Winter
R421	Zheyou601	Semi-Winter
R422	Ganyou5L	Semi-Winter
R423	Nonglin42	Semi-Winter
R424	Korina	Spring
R425	SWU46	Semi-Winter
R426	SWU101	Semi-Winter
R427	Chuanyou18	Semi-Winter
R428	CY14PXW-18	Semi-Winter
R429	wx10213	Semi-Winter
R430	wx10296	Semi-Winter
R431	wx10315	Semi-Winter
R432	Xiangyou13	Semi-Winter
R433	563	Semi-Winter
R434	WX10329	Semi-Winter
R435	Santana	Winter
R436	7094	Semi-Winter
R437	7191	Semi-Winter
R438	1111	Semi-Winter
R439	2359	Semi-Winter
R441	Yangguang198L	Semi-Winter
R442	2012-9323	Semi-Winter
R443	Major	Semi-Winter
R444	10-C24	Semi-Winter
R445	L230-2	Semi-Winter
R446	L235-1	Semi-Winter
R447	L235-2	Semi-Winter
R448	L259-3	Semi-Winter
R449	L259-2	Semi-Winter
R450	L267-4	Semi-Winter
R451	L267-1	Semi-Winter
R452	TL17-21C	Semi-Winter
R453	Zhayou59L	Semi-Winter
R454	LCD02-1	Semi-Winter
R455	LCD01-3	Semi-Winter
R456	LCD07-3	Semi-Winter
R457	LCD09-4	Semi-Winter
R458	LCD10-3	Semi-Winter
R459	Zhongshuang9E	Semi-Winter
R460	SWU460	Semi-Winter
R461	SWU461	Semi-Winter
R462	SWU462	Semi-Winter
R463	QL8519	Semi-Winter
R464	GH06	Semi-Winter
R465	GH01	Semi-Winter
R466	GH33	Semi-Winter
R467	GH36	Semi-Winter
R468	SWU468	Semi-Winter
R469	SWU469	Semi-Winter
R470	SWU470	Semi-Winter
R471	SWU471	Semi-Winter
R472	Qianyou30	Semi-Winter
R473	ZY-1	Semi-Winter
R474	Jinyou8	Semi-Winter
R475	Fengyou10	Semi-Winter
R476	HY001	Semi-Winter
R477	SWU477	Semi-Winter
R478	SWU478	Semi-Winter
R479	R69-4	Semi-Winter
R480	SWU480	Semi-Winter
R481	SWU481	Semi-Winter
R482	SWU482	Semi-Winter
R483	Zhongshuang10Q	Semi-Winter
R484	QC06	Semi-Winter
R485	Sophia	Spring
R486	Huahang901	Semi-Winter
R487	Zhongshuang2	Semi-Winter
R488	WH-15	Semi-Winter
R489	WH-26	Semi-Winter
R490	Yuyou1	Semi-Winter
R491	Huayou6sw	Semi-Winter
R492	Peixuan170	Semi-Winter
R493	WR114S	Semi-Winter
R494	WR185	Semi-Winter
R495	WR201	Semi-Winter
R496	WR211	Semi-Winter
R497	SWUR69	Semi-Winter
R498	Youyan10	Semi-Winter
R499	SWU499	Semi-Winter
R500	SWU500	Semi-Winter
R501	SWU501	Semi-Winter
R502	Guinong 78-6-112	Semi-Winter
R503	SWU503	Semi-Winter
R504	Xiangnongyou1	Semi-Winter
R505	Youyou14	Semi-Winter
R506	SWU506	Semi-Winter
R507	Huashuang5	Semi-Winter
R509	SWU509	Semi-Winter
R510	SWU510	Semi-Winter
R511	SWU511	Semi-Winter
R512	Suyou3	Semi-Winter
R513	SWU513	Semi-Winter
R515	SWU514	Semi-Winter
R516	SWU515	Semi-Winter
R517	SWU516	Semi-Winter
R518	SWU517	Semi-Winter
R519	SWU518	Semi-Winter
R520	SWU519	Semi-Winter
R521	SWU520	Semi-Winter
R522	SWU521	Semi-Winter
R523	Emerald	Winter
R524	V8	Winter
R525	Beluga	Winter
R526	Falcon	Winter
R527	NuggetQ	Spring
R528	Alesi	Winter
R529	Q2	Winter
R530	Ww 1286	Spring
R531	Bronowski	Spring
R532	Conny	Spring
R533	Nakate Chousen	Spring
R534	Oro	Spring
R535	Orriba	Spring
R536	Ceska Krajova	Spring
R537	Nugget	Spring
R538	TANTAL	Spring
R539	Korall	Spring
R540	Wesreo	Spring
R541	Galant	Spring
R542	Czyzowska	Spring
R543	Lisandra	Spring
R544	Mlochowski	Spring
R545	Campino	Spring
R546	HANKKIJAN LAURI	Spring
R547	Gulliver	Spring
R548	HANNA	Spring
R549	Altex	Spring
R550	Gisora	Spring
R551	Clipper	Spring
R552	Korinth	Spring
R553	Odin	Spring
R554	Orpal	Spring
R555	Pera	Spring
R556	Suigenshu	Spring
R557	Kruglik	Spring
R558	Mali	Spring
R559	Daichousen (fuku)	Spring
R560	Daichousen (mizuyasu)	Spring
R561	Andor	Spring
R562	Ability	Spring
R563	Regina II	Spring
R564	Spaeths Zollerngold	Spring
R565	Pauline	Semi-Winter
R566	SWU566	Semi-Winter
R567	Xiangyou16	Semi-Winter
R568	SWU568	Semi-Winter
R569	SWU569	Semi-Winter
R570	SWU570	Semi-Winter
R572	SWU571	Semi-Winter
R573	SWU572	Semi-Winter
R574	SWU573	Semi-Winter
R575	HAU 7	Semi-Winter
R576	Zhongshuang5	Semi-Winter
R577	SWU577	Semi-Winter
R578	SWU578	Semi-Winter
R579	SWU579	Semi-Winter
R580	RESYN-H048	Winter
R581	Dippes	Winter
R582	Escort	Winter
R583	Wesroona	Spring
R584	5F039	Spring
R585	Cresor	Spring
R586	Miyauchi Na	Spring
R587	Leonessa	Spring
R588	Rivette	Spring
R589	Aurora	Spring
R590	Omega	Spring
R591	Zephyr	Spring
R592	Duplo	Spring
R593	Pivot	Spring
R594	Olivia	Spring
R595	ACS N45	Spring
R596	Larissa	Spring
R597	Granit	Spring
R598	5F031	Semi-Winter
R599	5F032	Semi-Winter
R600	5F033	Semi-Winter
R601	5F034	Semi-Winter
R602	5F035	Semi-Winter
R603	5F036	Semi-Winter
R604	5F037	Semi-Winter
R605	5F038	Semi-Winter
R606	5F039SW	Semi-Winter
R607	5F040	Semi-Winter
R608	5F041	Semi-Winter
R609	SWU609	Semi-Winter
R610	SWU610	Semi-Winter
R611	IV434	Semi-Winter
R613	5H001	Semi-Winter
R614	5H002	Semi-Winter
R615	5H005	Semi-Winter
R616	5H007	Semi-Winter
R617	5H009	Semi-Winter
R618	5H010	Semi-Winter
R619	5H014	Semi-Winter
R622	5H167	Semi-Winter
R625	5C040	Semi-Winter
R626	5C046	Semi-Winter
R628	3Q741-5	Semi-Winter
R629	4Q542-1	Semi-Winter
R631	5M551	Semi-Winter
R632	15Y450	Semi-Winter
R633	15Y163	Semi-Winter
R634	15K339	Semi-Winter
R635	15Y449	Semi-Winter
R636	15Y448	Semi-Winter
R637	15Y452	Semi-Winter
R638	15Y296	Semi-Winter
R639	SWU81	Semi-Winter
R640	SWU105	Semi-Winter
R641	WH-93	Semi-Winter
R642	Youyan2	Semi-Winter
R643	WH-60	Semi-Winter
R644	SWU644	Semi-Winter
R645	Zhayou59	Spring
R646	SWU646	Semi-Winter
R647	L294	Semi-Winter
R648	SWU648	Semi-Winter
R649	SWU649	Semi-Winter
R650	13L44-1	Semi-Winter
R651	Ningyou16	Semi-Winter
R652	J-963P	Semi-Winter
R653	SWU43	Semi-Winter
R654	CY17PXW-58	Semi-Winter
R655	C052	Winter
R656	F366	Semi-Winter
R657	11-9-705	Semi-Winter
R658	2011-6308	Semi-Winter

## Sheet: Table S3
Table S3 PA of ten traits based on four models
Traits	BayesB	GBLUP	RKHS	RR-BLUP	Average
C18:1	0.649±0.009a	0.612±0.010b	0.620±0.012b	0.621±0.068b	0.621±0.044
C18:2	0.413±0.017	0.399±0.015	0.401±0.014	0.409±0.068	0.405±0.044
C18:3	0.164±0.022b	0.180±0.021ab	0.198±0.023a	0.207±0.085a	0.190±0.057
GSL	0.831±0.007a	0.813±0.006b	0.811±0.004b	0.817±0.035b	0.816±0.023
SOC	0.393±0.015b	0.399±0.020ab	0.406±0.022ab	0.420±0.075a	0.407±0.050
SPC	0.380±0.017	0.379±0.016	0.395±0.015	0.398±0.075	0.388±0.049
DIF	0.716±0.009	0.721±0.008	0.725±0.007	0.722±0.063	0.721±0.040
DFF	0.759±0.007	0.762±0.008	0.759±0.005	0.755±0.060	0.759±0.037
FP	0.428±0.018ab	0.42±0.015ab	0.407±0.017b	0.435±0.078a	0.425±0.051
SL	0.528±0.018a	0.456±0.018b	0.486±0.022b	0.471±0.086b	0.473±0.059
C18:1: oleic acid, C18:2: linoleic acid, C18:3: linolenic acid, GSL: glucosinolate, SOC: seed oil content, SPC: seed protein content, DFF: days to final flowering, DIF: days to initial flowering, FP: flowering period, SL: silique length. Different lowercase letters indicate the significant difference among different models at P < 0.05 by one-way ANOVA with Turkey’s test. The same below.

## Sheet: Table S4
Table S4 Gain effects of PA under different P-values
Traits	P < 0.001	P < 0.01	P < 0.1	Average
C18:1	0.440724	0.320683	0.315348	0.358919
C18:2	1.04637	0.902331	0.770919	0.906538
C18:3	NA	3.82186	2.87238	3.34712
GSL	0.175358	0.205104	0.135233	0.171898
SOC	0.492465	0.851462	-0.0124797	0.443816
SPC	1.26309	1.05063	0.825159	1.04629
DIF	0.304976	0.234305	0.19864	0.245974
DFF	0.13109	0.124072	0.150676	0.13528
FP	0.749297	1.03336	0.922283	0.901647
SL	0.433739	0.617921	0.759426	0.603695

## Sheet: Table S5
Table S5 The number of markers under different P-values
Traits	P<0.001	P<0.01	P<0.1	P<0.001	P<0.01	P<0.1	PA	P<0.01/All
C18:1				222	697	3498	0.61244	0.0219701
C18:2				117	529	4460	0.39892	0.0166745
C18:3				43	237	2500	0.1797	0.00747045
GSL				219	632	3315	0.8126	0.0199212
SOC				45.51	349.402	3195.54	0.41992	0.0110135
SPC				42	358	3465	0.37863	0.0112845
DIF	798	4410	31903	65.436	361.62	2616.05	0.72093	0.0114292
DFF	788	7821	31973	64.616	641.322	2621.79	0.76168	0.0202694
FP	555	4261	38970	36	387	3315	0.39891	0.0110431
SL	2089	7352	38994	171.298	602.864	3197.51	0.45602	0.0190539
The marker number of four traits corresponded to WGR population were scale down at the same proportion

## Sheet: Table S6
Table S6 Phenotypic values of 199 varieties
	C18:1	C18:2	C18:3	GSL	SOC	SPC
B491	60.6929	20.5119	10.8668	44.4631	37.766	26.3654
B429	65.5484	18.224	8.4163	36.9787	44.1805	24.621
B430	19.7613	14.1927	9.79038	104.69	41.2036	24.2994
B432	67.159	18.5275	7.84872	33.5137	36.6981	24.5053
B448	44.8339	33.3203	12.5721	64.8291	33.7425	23.2947
B459	64.0526	21.4091	6.48103	32.9699	37.3149	26.9668
B457	52.4601	26.1081	11.9829	31.184	37.1504	26.6346
B458	62.0936	20.6685	9.65628	36.4455	38.1984	27.1268
B478	61.9801	21.1496	9.57932	36.9494	36.3073	25.5891
B10	61.7839	21.2106	10.3265	104.593	45.5379	19.3749
B183	63.3055	20.1491	9.88229	41.1471	45.2893	24.4279
B481	15.611	12.4996	7.67995	126.599	39.481	26.5889
B313	9.14545	13.6888	11.5858	99.1219	43.7978	21.8155
B314	37.3566	14.9555	5.56558	56.4378	46.2035	23.0233
B315	67.5276	21.9962	2.77886	73.7439	37.3229	27.2024
B316	71.3983	16.5262	6.32996	37.2164	41.2363	23.0427
B318	54.1907	28.0509	10.6223	30.7533	43.0885	22.6954
B319	61.9695	21.0539	9.83047	32.6273	38.6718	26.0765
B320	62.9749	20.4528	8.77943	110.614	37.0141	23.7984
B322	13.7107	14.1778	10.016	140.47	40.6632	24.8516
B323	14.4782	15.4691	8.72705	114.116	27.416	30.9769
B324	23.6843	21.196	8.59745	105.388	33.1905	27.1387
B326	17.3521	15.631	7.8576	112.387	37.0854	25.477
B334	59.523	20.8566	11.9383	48.6699	40.3974	21.7291
B337	59.1368	22.0293	11.5386	43.4984	43.9708	19.4775
B338	54.7985	25.4349	12.7979	44.2746	40.367	23.8922
B341	58.605	26.4796	6.67285	29.8424	42.2899	20.5526
B342	67.3262	17.4552	8.81197	29.536	44.9943	20.5213
B343	64.3143	20.7417	7.72785	32.3698	40.1276	23.9331
B344	73.4934	14.4814	6.49788	27.2419	39.5136	26.0717
B349	65.1156	18.4667	10.4713	35.1203	39.6022	27.459
B354	62.0422	22.5283	7.90982	37.4215	39.297	24.8252
B355	61.2346	20.4072	11.4517	33.5823	34.9838	27.5398
B356	73.4731	12.8842	5.5838	34.4603	40.1494	26.8181
B358	61.1022	22.0058	10.9683	41.5161	33.8348	25.9298
B361	62.1322	22.0056	8.79862	32.0967	45.6076	24.6634
B363	61.6012	21.2512	10.4807	34.0918	40.7264	25.4189
B368	61.207	20.3639	11.1299	39.4988	41.7826	22.1829
B375	59.5988	24.1938	9.52365	57.1463	46.012	22.7858
B377	61.5256	22.3907	10.4576	39.4282	41.1661	21.7024
B378	34.3471	13.3892	7.10686	88.385	44.8577	20.6062
B383	66.6647	18.7368	8.64185	77.6779	38.8212	23.759
B384	30.9266	12.0052	5.88856	85.812	40.331	24.5075
B390	62.34	20.8973	10.1236	95.2568	43.6967	23.5232
B394	35.1266	13.4734	7.01763	72.9567	37.652	26.0982
B396	10.3674	14.0073	11.2899	91.8193	44.6064	20.5395
B397	12.6939	14.6466	10.724	77.1963	42.8716	22.004
B399	69.479	16.3906	8.11149	37.3488	46.1328	19.9213
B400	61.9343	21.7538	10.8168	36.4301	46.4488	18.267
B482	16.2676	12.7222	8.55597	97.0851	35.5748	27.3009
B484	19.6806	16.0519	7.28229	122.384	33.477	28.4035
B485	63.1399	22.009	7.21759	83.649	34.7032	23.7616
B486	46.8219	12.7028	6.82037	74.5555	40.3136	25.8981
B490	18.132	17.1397	9.63997	99.7117	37.6987	27.3358
B499	17.3564	11.7066	8.35334	84.4253	37.0532	26.819
B509	58.6023	23.8355	9.76133	93.8718	34.0429	25.422
B512	15.2328	12.4525	9.83443	111.597	40.8105	27.4802
B515	14.001	14.3568	9.10875	96.7307	40.9191	27.0913
B518	49.6584	17.1428	8.5134	111.856	42.9456	24.8422
B519	21.1122	15.0767	8.43078	87.0817	28.0014	28.8793
B7	61.06	22.5518	10.0684	96.0368	41.0502	26.7237
B8	66.6821	17.3015	9.55269	104.097	41.1272	26.1028
B65	67.7351	17.4282	7.41742	28.5696	42.3419	22.1828
B116	69.7789	16.6457	6.53987	31.0544	40.6848	27.6013
B129	60.5391	21.5824	10.7937	33.8438	41.6525	25.6949
B141	11.3164	15.7075	9.31158	79.8881	36.7983	28.1344
B143	55.8966	27.78	9.63253	46.9808	36.2052	26.878
B145	20.3497	11.6587	8.80839	118.598	41.5295	26.1706
B146	62.8588	24.3103	5.07386	81.9211	39.2986	25.6719
B147	17.3478	13.1753	9.94328	78.6325	39.871	25.6853
B148	17.3478	13.1753	9.94328	121.033	38.7487	27.084
B180	58.2375	25.7087	7.90926	39.1189	44.9131	25.1297
B182	58.4964	24.4421	9.72973	33.1438	39.0774	25.0631
B187	63.2901	20.601	10.2277	32.9981	39.9911	25.4899
B196	64.314	19.1059	9.66755	31.7363	39.3916	26.3324
B206	63.197	20.5653	8.79146	41.7635	38.2772	24.8517
B208	63.2982	20.9957	8.43965	75.4111	37.9362	24.7852
B211	65.0501	18.9888	8.37525	30.5524	39.6209	25.0668
B215	68.98	16.4342	8.3818	30.506	41.503	24.3732
B219	63.9321	18.6429	10.8001	35.1799	40.374	21.1052
B221	66.2925	17.5483	8.81174	49.7107	37.4555	25.7848
B224	60.8879	22.5847	9.82354	60.6049	44.6	21.0662
B225	21.2344	13.0353	9.48687	75.5274	43.9719	24.3962
B226	66.0478	18.9282	7.30431	41.2474	36.2297	27.4809
B237	69.2324	17.1718	6.35799	29.9696	43.2595	24.1087
B240	68.3835	16.7803	8.00754	32.3259	41.3148	26.1449
B242	58.9964	18.2032	7.86408	47.2324	35.8305	26.4545
B258	25.5924	14.6634	9.108	108.2	37.863	24.98
B262	66.3488	19.8223	7.09701	43.6504	41.9273	23.9153
B5	60.0256	23.3569	9.61598	77.1695	45.9882	20.8555
B9	60.5195	23.8926	9.05335	129.855	40.6585	27.4001
B18	51.8806	27.1428	13.6983	40.4952	39.662	28.7281
B27	62.5987	21.4802	8.29282	38.5668	46.7834	20.7784
B30	65.7327	20.4341	7.61061	35.2445	43.5115	20.8139
B37	66.0608	19.7556	6.96491	41.0416	41.1803	23.1893
B52	65.7099	17.2575	11.2685	90.6167	34.5286	27.8759
B66	59.4131	22.5113	11.736	37.9519	44.8642	19.2703
B122	67.3712	16.5541	8.71724	33.2724	38.7853	25.017
B149	16.616	14.271	9.08384	102.033	43.3234	25.0671
B157	60.9324	24.2587	8.98237	44.242	46.2549	19.7951
B195	61.3021	22.4745	9.63505	33.6366	39.8812	22.0465
B210	70.4416	17.1736	6.70816	31.5721	38.7968	24.4487
B249	65.7327	20.4341	7.61061	26.1449	34.5338	26.2337
B266	61.06	22.5518	10.0684	40.2701	42.5298	23.5135
B275	19.3439	9.39543	7.36731	38.5814	52.9613	20.3094
B278	59.0915	24.0225	10.0829	71.8932	34.2783	26.1579
B25	55.7197	27.8738	9.35104	38.6326	42.4752	23.6786
B29	65.1217	20.654	7.0898	32.1022	35.257	28.0479
B31	64.8852	20.1954	9.66377	33.5445	37.1626	26.4636
B33	57.7765	25.8884	11.0136	121.253	36.427	26.3142
B34	72.6578	14.6544	5.90275	30.3016	41.8159	23.544
B51	63.1659	19.4821	11.5232	37.5486	40.7744	25.796
B107	63.5542	20.4949	9.35507	35.998	40.4535	24.1572
B113	52.7852	27.6566	11.6641	39.3039	33.8234	27.1775
B203	74.1264	13.0236	5.47583	37.5683	35.1117	26.4178
B241	60.8233	22.3363	9.39483	35.4625	33.0242	27.7883
B437	55.8903	26.7805	10.7271	35.1493	37.3961	29.0718
B462	65.1525	18.0795	9.97561	37.5929	38.5165	24.3159
B463	65.6792	19.2616	7.01328	36.5821	41.1256	23.8733
B472	61.8807	20.9254	9.06295	40.5756	32.8604	28.0699
B476	52.526	27.2007	9.04529	67.0552	37.4546	25.4341
B483	61.8756	20.2099	10.3699	38.4627	41.8323	24.7135
B487	63.7465	20.6044	8.18914	42.147	38.7664	25.7604
B493	18.4689	14.6023	7.80187	119.239	38.9969	26.3625
B497	20.0594	14.8527	7.81117	105.579	31.7065	27.3715
B498	18.3806	15.2073	8.18134	94.3467	29.93	28.5434
B500	20.4118	13.8941	12.3549	121.838	33.2494	28.2921
B501	22.6666	14.4524	6.81956	72.7811	38.6187	26.8858
B505	42.8297	20.6378	8.53782	37.5392	37.9393	25.2657
B506	13.8765	13.1052	8.90381	93.5264	41.0921	24.6399
B507	65.4695	19.8153	7.67887	73.3678	39.3455	23.6945
B510	59.391	21.6746	12.1094	87.1425	33.246	29.962
B523	20.5716	23.2733	10.6868	99.6408	41.3763	21.0939
B513	56.8305	22.7813	12.9764	111.385	37.0101	26.9164
B516	24.7723	11.0597	6.5271	123.798	36.7047	27.1795
B524	15.191	14.4769	8.38102	99.5338	37.6662	26.9711
B526	13.542	13.5413	9.59077	117.928	43.5443	22.5123
B529	65.2814	18.5041	9.11524	42.338	45.1933	20.3422
B488	71.8297	13.939	6.54641	124.433	39.6731	26.2722
B167	63.1131	19.9218	11.0457	40.8647	38.0106	26.1784
B172	60.4885	23.5805	9.38431	29.7429	40.4243	26.2406
B188	60.5859	22.2606	11.3879	36.1649	38.1653	24.7568
B189	70.8087	16.5223	6.6012	31.7332	37.8876	25.4128
B192	61.0982	21.4794	10.5268	33.8187	39.3779	23.7421
B193	63.0466	18.3555	11.6776	28.3208	33.7988	28.1222
B205	57.1899	26.7535	9.52833	31.4229	37.6381	25.2318
B212	57.242	22.2008	12.8974	41.4068	40.7045	25.5674
B243	15.465	13.275	11.5175	105.111	39.9976	25.7972
B256	66.0608	19.7556	6.96491	41.8831	44.2838	22.4092
B259	68.5341	17.1689	8.1549	125.355	37.0723	26.9114
B528	71.8297	13.939	6.54641	37.9581	44.1449	18.9828
B1	53.4435	27.8983	12.3444	108.603	40.6433	28.1533
B2	70.7981	15.0337	7.80697	98.5704	40.0237	22.2802
B3	66.3488	19.8223	7.09701	86.0563	46.1331	17.4468
B17	53.4184	25.8747	13.0348	36.6343	39.2455	23.7917
B28	61.5034	22.4615	9.92132	29.3514	37.1651	30.3951
B32	70.1314	16.5054	7.54895	31.1879	43.604	18.2486
B44	69.1614	17.0219	6.79247	43.0725	42.6664	23.3909
B54	56.3964	25.1617	10.7374	39.3396	43.52	22.3978
B55	11.9045	15.174	8.90692	40.6785	43.6864	21.974
B56	30.2303	19.5883	8.61291	29.5123	47.2247	21.5059
B64	70.655	15.0417	7.40447	39.4027	44.7225	19.8836
B74	65.8408	20.9924	7.75779	48.648	42.6215	19.9334
B75	18.8805	16.6343	6.67594	39.5674	44.6934	21.3444
B76	28.7394	19.0214	7.9895	37.9288	43.7276	20.7815
B84	69.1614	17.0219	6.79247	28.7776	40.8513	28.9294
B90	63.6763	20.8512	10.59	85.4285	43.2201	21.6712
B98	60.7643	21.5574	11.2919	42.7925	39.6679	27.2921
B103	61.2997	21.2631	11.0871	34.861	42.7748	21.9308
B132	66.052	20.551	5.65124	39.9198	40.6421	26.9533
B124	65.6348	19.6392	8.77987	36.1254	38.4258	26.7079
B142	20.5858	14.1062	10.6312	128.857	40.9515	24.9961
B165	54.5962	26.3695	12.3885	35.1811	36.9052	26.2818
B317	64.1328	22.5599	6.98374	33.9406	43.1808	23.7712
B403	72.3511	14.1024	7.49421	46.3181	48.211	19.1542
B431	60.0329	24.077	10.2814	30.6939	36.7672	26.0173
B434	52.3483	31.6513	9.88693	40.8028	35.1083	28.8422
B441	62.4656	21.7862	9.17584	32.6449	36.3586	26.7706
B473	61.4863	20.9415	10.5128	31.8703	43.5865	21.3833
B477	15.4928	14.1677	10.4562	117.585	41.0509	23.2457
B514	12.2629	16.1285	12.3303	98.7508	41.5163	25.2937
B469	60.0174	23.5925	9.33719	37.285	44.2368	25.0412
B461	65.0504	19.2122	9.23927	35.0421	41.8149	24.814
B204	65.134	20.5381	8.0535	28.6765	39.8825	25.7448
B200	58.9766	24.0795	10.2296	36.9305	42.4578	26.3415
B47	64.4003	19.2115	9.71349	34.1007	44.06	21.6871
B112	52.0392	28.1758	8.93524	34.8908	39.4724	23.188
B331	56.3814	25.6022	10.4708	39.5745	44.9377	21.0352
B402	71.9302	15.4435	7.30852	34.7782	47.6881	19.4819
B404	63.6008	21.0664	8.97282	36.9281	44.0103	18.7828
B408	62.3352	17.4792	9.23806	32.7037	39.7066	22.8916
B410	60.87	22.0132	10.5427	34.5207	43.5923	20.6282
B412	55.91	26.0436	11.2054	42.8552	37.0389	24.5338
B414	73.4328	13.5172	6.03918	35.1376	39.6615	24.134
B416	67.4913	16.9558	10.2421	38.7384	39.6822	25.0736
B420	64.0978	18.7761	8.47129	53.2528	34.285	26.3769
B422	66.7955	17.4776	8.73768	69.1874	41.3053	23.3194
B424	67.4271	18.2304	7.73034	45.0143	45.3227	23.2794
B426	31.6934	16.3597	8.41568	136.599	34.5146	29.1306
